# Supplementary material for: PARC: Physics-aware recurrent convolutional neural networks to assimilate meso scale reactive mechanics of energetic materials
Source: Sci Adv. 2023 Apr 28;9(17):eadd6868. doi: 10.1126/sciadv.add6868 (PMC10146890; doi:10.1126/sciadv.add6868)
Supplement: Supplementary file 2 — Movies S1 to S10 [file sciadv.add6868_movies_s1_to_s10.zip]

Archive with 10 entries (10 files):
- add6868_Movie_S1.mp4
- add6868_Movie_S10.mp4
- add6868_Movie_S2.mp4
- add6868_Movie_S3.mp4
- add6868_Movie_S4.mp4
- add6868_Movie_S5.mp4
- add6868_Movie_S6.mp4
- add6868_Movie_S7.mp4
- add6868_Movie_S8.mp4
- add6868_Movie_S9.mp4
